# Supplementary material for: miR-221-5p-Mediated Downregulation of JNK2 Aggravates Acute Lung Injury
Source: Front Immunol. 2021 Nov 25;12:700933. doi: 10.3389/fimmu.2021.700933 (PMC8656235; doi:10.3389/fimmu.2021.700933)
Supplement: Supplementary file 3 [file Table_2.xlsx]

## Sheet: LPS_6hvsLPS_0h.DE
sRNA	LPS_6h	LPS_0h	log2.Fold_change.	p.value	q.value.Storey.et.al..2003.
mmu-miR-146a-5p	18316.1	4350.93	2.0737	0	0
mmu-miR-146b-5p	16599.8	3676.58	2.1747	0	0
mmu-miR-155-5p	7497.31	403.11	4.2171	0	0
mmu-miR-21a-5p	480499	162221	1.5666	0	0
mmu-miR-222-3p	13302.6	5382.85	1.3053	6.3615e-272	2.0581e-270
mmu-miR-221-5p	4684.45	1407.83	1.7344	3.0296e-199	8.3314e-198
mmu-miR-221-3p	15896.2	7384.8	1.1061	1.1531e-192	3.0201e-191
mmu-miR-155-3p	295.172	5.27486	5.8063	3.0236e-60	4.8911e-59
mmu-miR-222-5p	618.049	182.954	1.7562	1.5109e-28	1.662e-27
mmu-miR-146b-3p	86.1917	4.16436	4.3714	1.4925e-16	1.1897e-15
mmu-miR-301b-5p	32.1509	84.1201	-1.3876	7.4273e-12	5.1062e-11
mmu-miR-21a-3p	97.8207	18.3232	2.4165	1.3983e-09	8.5453e-09
mmu-miR-25-5p	22.916	48.3066	-1.0759	4.4435e-06	2.3056e-05
mmu-miR-195a-3p	42.0698	10.2721	2.0341	0.00072107	0.0032243
